# Supplementary material for: The antidepressant drug vilazodone is an allosteric inhibitor of the serotonin transporter
Source: Nat Commun. 2021 Aug 20;12:5063. doi: 10.1038/s41467-021-25363-3 (PMC8379219; doi:10.1038/s41467-021-25363-3)
Supplement: Supplementary file 7 — Source Data [file 41467_2021_25363_MOESM7_ESM.xlsx]

## Sheet: Fig. 1
Fig 1A - [3H]5-HT uptake inhibition - SERT WT
5-HT conc, in Log[5-HT] (M)																			VLZ conc, in Log[VLZ] (M)								S-CIT conc, in Log[S-CIT] (M)
ctrl	96.7724	102.611	102.534	100.343	102.386	102.737	102.746	107.375	105.565	93.963	99.7811	98.9047	99.4596	100.812	105.73	102.872	101.958		ctrl	106.017	100.994	100.524	105.873	113.348	102.905		ctrl	96.012
-8	90.4853	96.9495	95.568	97.0865	93.6875	97.3876	95.9511	81.72	83.5992	89.5469	95.7335	93.7979	86.2486	97.4226	88.9678	93.2504	94.3729		-11	93.921	93.5655	104.166	103.321	85.9044	94.8037		-11	94.2138	98.502	98.3655		101.215	99.335
-7.5	102.368	97.287	97.6668	98.4029	99.9853	88.1303	95.49	93.9643	107.218	108.479	98.6409	104.508	111.981	102.917	101.487	103.793	99.0598		-10.5	105.728	103.235	96.1042	95.4867	104.465	101.832		-10.5	103.205
-7	97.6185	83.7307	86.4102	89.4878	88.8668	83.1074	91.617	66.1265	78.6119	100.137	92.5873	92.6015	94.7328	93.7455	92.9277	91.8285	84.6443		-10	94.1392	98.7108	104.745	95.9437	91.4245	99.6695		-10	101.983	95.8586	93.7628	98.9875	90.0364	94.0057
-6.7	86.1967	82.8782	81.7289	83.2242	86.4614	74.5585	86.4039	69.5765	82.3278	103.239	88.1334	91.2883	98.942	100.032	90.3875	91.0373	81.8556		-9.5	98.3166	101.522	95.9286	101.536	92.7238	97.5856		-9.5	99.4418
-6.3	58.9432	57.3332	58.1797	63.5972	62.2257	53.207	67.1508	35.1628	43.9031	86.0721	57.0783	68.6899	81.2016	83.8616	62.021	71.6036	51.5487		-9	86.2131	93.286	90.7639	95.2198	60.7764390896921*	85.2225		-9	81.8104	92.7148	76.0437	83.3538	73.15	76.8604
-6	48.2685	42.2051	43.26	47.2175	44.6257	36.7247	47.4741	27.2112	36.9972	62.0777	50.0345	46.0079	57.5505	73.3208	57.7689	60.1208	37.7328		-8.5	47.9386	50.8815	60.8459	79.1535382781231*	23.0254	39.4199		-8.5	69.8313	74.0965	48.7114	70.0375	41.4262	55.8654
-5.5	19.5301	17.5259	19.6277	21.2365	20.9705	17.2965	25.1981	10.667	14.6671	29.191	19.4173	21.8493	26.5191	39.5791	21.4077	25.9483	15.5615		-8	9.32897	12.4223	9.71946	20.6279	6.18946	10.3088		-8	41.9129	49.3233	34.2834	30.6477	24.0929	35.2064
-5	10.5458	5.80347	6.42978	9.17712	8.45336	5.92044	9.76341	3.96139	7.09951	10.59	10.6969	10.484	9.91679	10.409	9.90704	8.9028	5.2049		-7.5	2.2056	2.46194	1.95943	3.03443	2.52776	1.85952		-7.5	25.2286	30.1504	15.9352	17.6484	10.5261	17.4835
-4	1.02731	0.483993	0.187016	0.545886	0.563394	0.371831	0.547535	0.0864304	-0.23116	0.713205	0.958637	0.840434	-0.571902	-0.877136	0.75335	0.280535	0.308675		-7	1.38727	1.23097	0.382679	0.970791	0.64572	0.626418		-7	8.26893	16.5295	7.30717	5.17839	4.1833	8.43343
-3	-0.339945	-0.0488433	-0.368095	-0.23707	-0.0538899	-0.0320544	-0.691623	-0.504177	-0.364078	0.0864491	0.282068	0.408544	-0.966515	-1.85149	-0.0651938	-0.467559	0.0816037		-6.5	0.288364	0.920317	0.330888	0.369014	0.433105	0.315675		-6.5		10.3536	2.86679	2.48251	1.74765	3.50223
non-specific	0.00373566438791134*	0.00888060032858227*	0.00593700834149664*	0.00311934618503957*	0.00489907897315298*	0*	0.0057635226650528*	0.00720253529242314*	0.0115580212667592*	0.00480272794947523*	0.0039450066078861*	0.00194544959340101*	0*	0*	0.00482916817578165*	0*	0.00354798651765133*		non-specific	0*	0*	0.00287728384405117*	0.00283857049589823*	0.00787463579809423*	0.00493242576699224*		-6	1.01531	0.828887	1.14007	0.832974	0.640301	0.77316
																											-5.5				0.223631	0.0527307	0.388881
																											-5		0.102481	0.184478	-0.0697565	0.231011	0.101247
																											non-specific		0.0964523615757905*	-0.00922390097219911*	0.133357953263167*	0.00251098556183309*	0.00230107229969172*
Fig 1B - [3H]S-CIT binding inhibition - SERT WT
S-CIT conc, in Log[S-CIT] (M)							VLZ conc, in Log[VLZ] (M)
ctrl	101.159	101.696	91.6801	109.428			ctrl	90.0416	101.799	78.4128	105.481	97.6108	101.519	107.944
-11	88.6055	97.2517	88.5382	85.7229			-12	86.9585	90.0353	100.518	92.524	93.4609	92.9453	95.0711
-10.5	105.735	92.9706					-11	118.473	111.36	106.327	106.337	110.336	113.218	104.379
-10	89.0577	85.0151	111.632	92.2046			-10	104.059	94.4965	95.2082	90.7785	92.3382	88.1671	85.9511
-9.5	97.8107	85.8619	100.381	82.4921			-9.5	94.5429	94.4354	93.155	90.1414	87.0219	91.9361	101.808
-9	74.076	78.3459	87.1588	77.16			-9	89.1475258208725*	56.2538	52.8287	48.3555	45.048	43.4254	47.9636
-8.5	67.7994	64.8981	63.9037	54.3703			-8.7	79.5539797543806*	32.0262	34.5787	26.9995	31.7134	25.6679	31.5221
-8	44.2973	38.7227	45.7148	40.6428			-8.3	36.7735	20.8257	22.115	18.4655	17.8222	14.7038	19.1215
-7.5	30.52	30.3578	28.7478	23.3226			-8	27.4498	22.8662	20.242	16.7172	17.0122	17.5714	19.6742
-7	23.9195	23.1526	22.6917	17.967			-7	16.0372	22.3569	15.0029	12.5666	12.6935	13.2177	14.6015
-6	15.3796	15.9131	10.7411	7.43347			-6	9.30579	7.92422	5.97606	6.1374	6.267	8.25658	8.14886
-5			4.00978	4.40713			non-specific	0*	0.00679024920214533*	0.00321812447705514*	0.00280630858169196*	0.00312724770929141*	0.00653210529753703*	0*
non-specific	0.04*	0.04*	0.00414233047512578*	0.00335143106106345*
Fig 1C - [3H]5-HT uptake inhibition S1 Mutants
S-CIT conc, in Log[S-CIT] (M)
Y95F							I172M							S438T
ctrl	101.094						ctrl	99.1916	96.2119	105.091	101.148	101.256		ctrl	104.52	93.717	100.318	101.39	102.864
-11	93.985	103.589	98.6607	101.778	101.969		-10	105.054	80.4082	104.767				-10	104.538	85.6687	102.082
-10.5	101.671						-9	98.8972	106.732	101.915	96.372	96.9868		-9	106.119	107.483	101.058	98.1975	102.121
-10	105.001	91.8075	99.2462	93.8007	96.4447		-8.5	96.0225	100.521	97.8101	104.347	102.786		-8.5	94.7283	100.209	100.862	98.867	105.682
-9.5	97.5381						-8	93.9098	111.788	90.6757	96.5346	99.429		-8	96.0386	111.595	103.537	93.3179	101.094
-9	96.2555	103.283	92.2417	99.9745	93.6889		-7.5	84.7797	105.305	96.1085	93.7677	96.1711		-7.5	96.4448	94.455	97.5358	110.995	91.5574
-8.5	89.2992	91.8662	87.3959	82.5052	90.8331		-7	76.5458	85.6073	88.7089	90.655	92.1419		-7	76.865	101.695	100.25	97.9529	90.6584
-8	78.7303	78.1045	67.121	69.4062	70.1858		-6.5		71.1642	77.87	72.5704	83.6683		-6.5		85.7784	94.0329	94.8178	84.2021
-7.5	58.8285	63.2658	50.583	40.6557	54.5335		-6	37.4813	45.5395	67.3534	47.2712	60.8355		-6	44.2085953878407*	70.5196	98.8683	79.3099	81.2316
-7	31.2439	38.3744	29.0916	23.7139	29.0168		-5.5		23.9067	35.1322	24.8461	34.772		-5.5		52.5714	66.8038	74.1535	64.0799
-6.5		17.2095	15.4678	10.1185	15.3908		-5		11.8303	14.2135	8.3489	13.9612		-5		31.6146	34.5385	34.5436	36.8902
-6	6.1443	4.60387	5.07294	3.00323	3.66377		-4				0.857716	0.74898		non-specific	0.00436757512229223*			0.00643749195313469*	0.00710656291084837*
-5.5		1.17371	1.35447	1.01242	1.31198		non-specific	0.0025827780360556*	0*	0.00190759604746104*	0.00345853219893472*	0.00494376467680152*
-5		0.349178	-0.0555247	0.345982	-0.159479
Fig 1D - [3H]5-HT uptake inhibition S1 Mutants
VLZ conc, in Log[VLZ] (M)
Y95F							I172M							S438T
ctrl	101.616	101.64	104.244	102.757			ctrl	104.663	100.735	99.7626	102.596			ctrl	108.178	103.078	94.0393	105.331
-12	96.3138	97.3606	96.312	100.229			-12	97.5355	97.2139	95.2681	99.3161			-12	100.15	98.8415	89.7676	98.9977
-11	98.0826	101.495	104.396	93.7606			-11	96.0326	100.612	103.235	97.8364			-11	94.0389	102.782	106.151	94.1598
-10.5	100.1	92.5093	97.0473	106.269			-10.5	97.8873	98.0878	105.255	99.6193			-10.5	92.1556	93.2014	102.815	97.2843
-10	97.9526	106.373	93.3855	88.0755			-10	87.9335	102.375	95.1525	80.6805			-10	100.831	87.6994	103.115	83.4593
-9.5	92.5116	94.779	89.0566	95.1583			-9.5	81.9679	95.6781	93.8835	82.6655			-9.5	94.0306	83.2234	105.375	80.1053
-9	48.3194	75.9314	68.9865	51.2725			-9	55.6076	79.483	76.7452	60.7286			-9	69.6167	63.3209	84.8416	54.068
-8.5	23.4424	34.8885	39.8853	24.3563			-8.5	37.563	50.6143	48.8436	36.0797			-8.5	41.3444	41.8738	54.9583	30.416
-8	5.56175	11.0058	6.49957	7.56866			-8	11.0112	17.3221	13.1368	13.0976			-8	14.775	11.8665	12.0164	12.3243
-7.5	2.14717	2.50516	1.58904	2.31811			-7.5	4.22963	5.77331	3.55426	5.13582			-7.5	4.37778	4.67896	2.30895	6.7361
-7	0.738162	1.00165	0.792241	0.494446			-7	1.49453	2.42483	1.24764	1.34632			-7	0.961111	1.68555	0.863479	3.11328
							non-specific	0.00416302402064863*	0.00432619511139956*	0.00608605684377096*	0*			non-specific	8.47777777777778*	3.17097919837646*	11.9403552816767*	39.9070496668346*

## Sheet: Fig. 2
Fig. 2A [3H]5-HT Vmax
5-HT conc (in nM)
ctrl (no VLZ)										1.0 nM VLZ					1.9 nM VLZ									3.0 nM VLZ						3.8 nM VLZ								6.0 nM VLZ					7.5 nM VLZ
31.25	2.48775	2.58693	3.58742	2.26898	2.721	2.45902	4.40117	0		31.25	2.64995	3.82332	0		31.25	3.39461	2.2978	3.06154	2.17764	2.51366	3.34837	0		31.25	1.78892	2.01765	2.4064	0		31.25	1.89134	2.12661	1.71787	1.86213	1.84438	0		31.25	0.555904	0.641178	0		31.25	1.21732	1.32009	0.16819	0.580982	0.348294	2.31296e-17
62.5	4.9469	4.93799	6.47714	3.83346	5.73459	4.60277	8.42239	3.05155		62.5	4.92372	7.58331	2.70541		62.5	5.47386	4.53473	5.32646	3.85789	4.44304	6.49885	3.29896		62.5	3.31034	3.73266	4.44867	2.16834		62.5	2.00163	4.0592	3.28945	3.73266	3.20589	2.609		62.5	1.45455	0.949893	1.03888		62.5	3.14542	2.72769	0.244351	1.26646	0.633262	0.480632
125	9.15441	9.50316	10.9601	7.48921	10.3908	8.82303	15.974	9.76141		125	9.78474	15.23	8.77638		125	6.98529	9.26729	10.528	8.49321	8.44472	10.6626	8.16243		125	6.43678	7.54519	7.2746	6.88972		125	4.70588	8.26295	6.57471	7.66288	5.43022	6.26044		125	2.75026	1.56732	3.02455		125	4.05229	5.48961	0.460142	2.31557	1.10821	1.41329
250	19.2157	16.7009	20.9414	13.5377	18.9927	17.5116	29.7712	19.8409		250	17.3877	26.2725	19.3505		250	18.0678	17.1194	19.7751	14.7837	14.9096	19.3066	17.5788		250	12.535	14.4136	10.5755	14.5488		250	10.4003	14.3917	11.6531	14.3548	8.21658	11.9334		250	5.03239	2.87343	7.25489		250	4.96732	10.1423	0.72036	3.69488	1.82854	2.79224
500	30.0531	31.8002	36.6136	25.1206	33.3626	31.6604	52.4341	38.7216		500	31.3271	42.3811	33.6025		500	32.1609	31.8763	28.8347	24.7607	26.095	31.3386	29.3097		500	21.5423	26.5868	17.9213	27.8503		500	16.3848	25.3481	21.0909	26.9315	14.1059	24.2009		500	8.07941	4.57532	13.0162		500	5.46569	14.7151	1.07578	6.45768	3.20589	5.25262
1000	45.4493	45.2979	59.3617	35.0914	52.0752	48.1799	75.5244	61.4374		1000	49.0825	65.883	64.0163		1000	51.5931	48.6343	47.4956	36.2633	40.0967	51.3892	51.7227		1000	33.7847	41.1475	28.2118	48.6535		1000	22.8758	41.0675	31.8704	40.9164	22.5758	39.1234		1000	12.5099	7.03712	21.7589		1000	14.9918	20.7791	1.75489	10.7294	5.88142	9.30366
2000	63.7296	65.7993	65.4483	57.5717	68.8067	60.7356	81.4138	62.1679		2000	61.0408	86.9627	62.7549		2000	54.0319	67.3705	50.9268	52.8694	61.8411	69.9438	61.2094		2000	43.7743	51.4964	36.278	58.2653		2000	38.6315	55.6912	34.4535	55.6242	30.4203	47.6358		2000	13.9352	10.1005	18.4437		2000	20.8007	29.8638	2.63074	10.4911	8.61236	9.70418
3000		71.015	79.3502	64.0391	73.5172	74.1236	103.831	76.7423		3000	66.441	97.8152	78.0502		3000		75.2758	63.0116	64.0627	73.409	76.7434	80.3176		3000	47.6029	61.8621	42.6502	66.7813		3000		63.6765	45.9269	61.6646	33.1434	58.1985		3000	16.6938	13.3777	27.1346		3000		31.591	3.10358	10.3657	10.2272	13.2803
Fig. 2B [3H]IMI dissociation
Time (min)	ctrl	0.17 nM	0.5 nM	1.6 nM	5.0 nM	14 nM	41 nM	125 nM	407 nM	1120 nM
5	97.2678	96.1832	98.1806	98.6368	97.5709	98.3663	97.9849	99.7646	99.8062	99.5989
10	94.0024	96.4078	95.2605	97.1109	97.4425	97.4617	98.4954	98.7003	99.3785	99.397
15	91.7939	94.5772	95.3158	94.6142	94.8051	95.8874	97.2116	98.5553	98.3034	99.6256
20	90.3289	93.2542	91.8569	91.8363	93.3593	96.0081	97.5521	97.6378	98.9337	97.8454
30	84.3206	85.7949	86.7456	88.3693	90.4506	92.2894	96.6684	98.873	98.3676	99.5184
50	74.3476	79.4147	81.092	82.8483	84.3631	89.4282	94.4925	97.1758	97.3005	99.2485
70	62.3648	70.3054	71.6978	74.8875	76.3943	81.9514	87.7012	93.4646	95.1524	95.6881
Fig. 2C VLZ Allosteric Potency SERT WT
[3H]IMI dissociation Log[VLZ] (M)												[3H]S-CIT dissociation Log[VLZ] (M)
ctrl	1	1.0001	0.999975	1.00106	1	0.9983	1	1	1	1		ctrl	0.999904	0.999993	0.999659	1.00097	0.9991	0.9994	1
-8.77121	0.928917	0.751908	0.850028	0.8487	0.773048	0.7182	0.610634	0.759119	0.609501	0.774386		-8.77121	0.947807
-8.29409	0.893996	0.594824	0.622626	0.807507	0.655322	0.7294	0.515563	0.727898	0.541779	0.667089		-8.29409	0.893935				0.9104	0.9064	0.8619
-7.81697	0.624651	0.46235	0.580422	0.610003	0.554182	0.4673	0.401268	0.468006	0.424394	0.484289		-7.81697	0.930639	0.942469		1.00662	0.787	0.7969	0.8744
-7.33985	0.33292	0.232222	0.505449	0.331411	0.328067	0.2598	0.303521	0.253941	0.252628	0.272673		-7.33985	0.832958	0.890295	0.855433	0.87479	0.6793	0.6685	0.6674
-6.86273	0.166496	0.097549	0.407338	0.192481	0.169572	0.0796	0.208803	0.132767	0.0919811	0.201415		-6.86273	0.63049	0.737119	0.697314	0.709531	0.562	0.4724	0.606
-6.38561	0.080105	0.061158	0.210819	0.122621	0.077827	0.0249	0.174789	0.102318	0.0160916	0.0901713		-6.38561	0.466444	0.534712	0.489178	0.499543	0.3539	0.3011	0.3549
-5.9101	0.049696	0.041208	0.08972	0.146717		0.0485	0.166197	0.117156	0.011469	0.102681		-5.9101	0.259123	0.25157	0.198344	0.27901	0.1383	0.1438	0.1615
-4	0	0	0	0	0	0	0	0	0	0		-5.4318		0.126956	0.15898	0.153959	0.0536	0.0792	0.06
												-4.95468		0.091237	0.045451		0.0098	0.0764	0.0198
												-4.47756			0.079457		0.0203	0.0519	0.0178
												-4	0	0	0	0	0	0	0

## Sheet: Fig. 6
Fig. 6B VLZ Allosteric Potency SERT mutants
R104K							Q332A					F335A						E493N					E494Q					Y495A					F556A												P561G
[3H]IMI dissociation Log[VLZ] (M)							[3H]IMI dissociation Log[VLZ] (M)					[3H]IMI dissociation Log[VLZ] (M)						[3H]IMI dissociation Log[VLZ] (M)					[3H]IMI dissociation Log[VLZ] (M)					[3H]IMI dissociation Log[VLZ] (M)					[3H]IMI dissociation Log[VLZ] (M)												[3H]IMI dissociation Log[VLZ] (M)
ctrl	0.9998	1.0015	1.0017	1.0013	1.0009		ctrl	1	1	1		ctrl	0.9988	0.9986	0.9992	0.9988		ctrl	1	1	1		ctrl	1.0005	1.0007	1.0014		ctrl	1	0.9986	1.001		ctrl	1	1.0006	0.9991	0.9994	1	1	1	1	0.999	0.999		ctrl	1	1	1	1
-8.771	1.0319	0.9705	0.8733	0.8753	0.8201		-8.77	1.13505	0.953903	0.952273		-8.301	1.0452	0.9879	1.0717	0.9136		-8.771	0.998248	1.00006	1.00005		-8.771	0.933	0.9332	0.9951		-8.771	0.9217	1.0541	0.9353		-9.248					0.9991	1.0005						-8.77	0.983406	1.01179		0.837034
-8.294	0.9656	0.9094	0.9112	0.7807	0.987		-8.29	0.895558	0.886852	0.903409		-7.824	0.9013	1.0118	0.8255	0.8956		-8.294	0.906542	0.945054	0.953571		-8.294	0.886	0.8229	1.0084		-8.294	1.076	0.9202	0.9284		-8.771	1.0005	1.0001	0.9297	1.0377	0.9261	0.9607	1.02738	0.858421	0.93	1.038		-8.29	0.930223	0.91775	0.983456	0.969007
-7.817	0.9998	0.9289	0.887	0.7679	0.6566		-7.82	0.873349	0.913567	0.94375		-7.337	0.9209	0.9886	1.0705	0.9402		-7.817	0.830607	0.805244	0.885303		-7.817	0.886	0.8952	0.8454		-7.817	1.0784	1.0742	0.9234		-8.294	1.0801	0.9287	1.0479	1.0558	1.0764	0.9963	0.953175	0.927895	1.048	1.056		-7.82	0.789855	0.871217	0.968827	0.550213
-7.34	0.9237	1.0502	0.8474	0.7061	0.8409		-7.34	0.882953	0.775799	0.795455		-6.863	0.915	0.9335	0.9539	1.038		-7.34	0.736565	0.704474	0.768376		-7.34	0.831	0.6789	0.8181		-7.34	1.043	1.0686	0.9503		-7.817	1.0028	0.9441	1.0636	0.9936	1.0558	1.1402	0.92791	0.858421	1.064	0.994		-7.34	0.665181	0.786293	0.848145	0.501405
-6.863	0.824	0.7908	0.577	0.613	0.6705		-6.86	0.654862	0.579885	0.561705		-6.387	1.2754*	0.9355	0.9916	1.1059		-6.863	0.555549	0.478486	0.568874		-6.863	0.7778	0.6821	0.694		-6.863	0.9591	0.9736			-7.34	0.9198	1.0244	0.9153	0.9981	1.164	0.8384	0.940741	0.935263	0.915	0.998		-6.86	0.456808	0.437099	0.454063	0.232576
-6.386	0.5131	0.4652	0.4759	0.4872	0.3571		-6.39	0.392557	0.30131	0.29375		-5.91	0.9484	0.8426	0.8609	0.8318		-6.386	0.324357	0.321869	0.306987		-6.386	0.6019	0.5021	0.512		-6.386	0.8124	0.8863	0.8358		-6.863	0.8316	0.8817	0.8853	0.8677	1.2139*	1.2815*	0.868386	0.828947	0.885	0.868		-6.39	0.197608	0.224694	0.165889	0.181758
-5.91	0.2166	0.2326	0.1975	0.2228	0.2008		-5.91	0.271369	0.149031	0.17233		-5.432	0.6422	0.6066	0.4742	0.5203		-5.91	0.187208	0.242948	0.209597		-5.91	0.3105	0.3511	0.2993		-5.91	0.7607	0.6867	0.6381		-6.386	0.6615	0.6723	0.7001	0.7322	0.7938	1.0487	0.597222	0.647895	0.7	0.732		-5.91	0.0626453	0.169823	0.0291161	0.0795477
-5.432	0.1171	0.165	0.0461	0.1636	0.0856		-5.43	0.184394	0.0614982	0.0848864		-4.959	0.3896	0.3096	0.3241	0.2563		-5.432	0.112967	0.181677	0.132614		-5.432	0.1507	0.186	0.2737		-5.432	0.4417	0.4415	0.3733		-5.908	0.3421	0.3334	0.5199	0.4616	0.549	0.7688	0.337566	0.453316	0.52	0.462		-5.43	0.078513	0.0122886	-0.0425618	0.0507412
-4.955	0.1354	0.1102	0.039	0.0887	0.0729		-4.95	0.0632653	0.068989	0.0321364		-4.478	0.3107	0.2386	0.2544	0.1988		-4.955	0.145678	0.202763	0.177351		-4.955	0.0971	0.1629	0.0957		-4.955	0.4109	0.3177	0.2924		-5.431	0.1852	0.1185	0.2479	0.1759	0.1722	0.5146	0.159524	0.171263	0.248	0.176		-4.95	0.000656844	-0.00234999	0.0365764	-0.0273138
-4	0	0	0	0	0		-2	0	0	0		-3	0	0	0	0		-4	0	0	0		-3	0	0	0		-4.478		0.106	0.1386		-4.954	0.0763	0.046	0.1488	0.0937			0.187566	0.0628947	0.149	0.094		-2	0*	0*	0*	0*
																												-3	0	0	0		-4	0	0	0	0	0	0	0	0	0	0
[truncated: 6 more columns]

## Sheet: Suppl Fig. 2
Suppl Fig. 2 - [3H]5-HT uptake inhibition S1 Mutants
5-HT conc, in Log[5-HT] (M)
Y95F						I172M							S438T
-9	94.4767	100.339	104.446	98.4377		ctrl	83.7677	97.6897	95.1625	100.072	99.3481		ctrl	108.287	99.5673	99.0324	101.625	99.8046
-8	90.6162	98.2609	94.1929	99.8991		-8	95.4753	94.8608	90.8435	90.2745	99.5252		-8	85.5327	89.7153	94.2311	90.1409	90.6231
-7.5	113.478	94.3166	101.357	97.4612		-7.5	110.635	103.678	109.065	105.649	106.991		-7.5	101.975	96.6189		99.4108	86.6071
-7	93.7943	82.6597	88.0163	93.6015		-7	106.784	93.1142	98.5378	101.389	88.8769		-7	76.497	59.8479	66.8506	76.7712	63.358
-6.7	101.16	77.7156	94.6384	94.5604		-6.7	101.801	85.0032	94.0359	93.3431	98.6192		-6.7	77.8137	58.5457	50.8499	69.8041	53.9346
-6.3	75.4518	49.5191	68.046	72.1853		-6.3	84.7226	60.3181	66.9608	80.7569	81.4316		-6.3	47.2388	28.8724	29.6836	49.3298	31.686
-6	62.569	35.8138	45.2966	57.0623		-6	66.6695	45.525	52.1714	59.522	74.7511		-6	26.846	23.8251	20.7395	37.1385	22.4859
-5.5	29.9442	15.3999	18.3273	31.4792		-5.5	45.3849	19.096	21.5206	26.7775	37.4423		-5.5	12.2141	8.15741	8.1273	16.8164	9.85621
-5	7.98704	4.71318	7.39441	10.5874		-5	8.75699	9.06372	10.2526	6.28157	8.92619		-5	4.05812	3.11413	3.01692	3.4713	4.05324
-4	0.942714	0.565582	0.560661	0.983038		-4	0.435842	0.584842	1.00891	-0.562917	-1.97105		-4	-0.510812	0.00808865	0.235467	-0.603918	1.88003
-3	0.659322	0.241484	0.126242	0.00219428		-3	0.504659	0.158781	0.252773	-0.635086	-3.58536		-3	0	0.00808865	0	0	0
						non-specific	0.00286738351254488*	0*	0.00217907650737614*	0.00577350538379393*	0.00256647161482423*		-2*	0.012*	2.72991992234894*	1.79911699779249*	5.72494721853979*	0.98422448694681*

## Sheet: Suppl Fig. 3
Suppl. Fig 3A - Fab fragment VLZ allostery w [3H]IMI Dissoc
[3H]IMI dissociation Log[VLZ] (M)
	SERT WT	w. Fab fragment
ctrl	1	1
-8.294	0.4378	0.5049
-7.817	0.2902	0.2744
-7.34	0.0851	0.077
-6	0	0
Suppl. Fig 3B - Fab fragment VLZ allostery w [3H]S-CIT Dissoc
[3H]S-CIT dissociation Log[VLZ] (M)
	SERT WT	w. Fab fragment
ctrl	0.9997	0.9993
-7	0.7481	0.7313
-6.523	0.5086	0.3777
-6.046	0.25	0.2288
-4	0	0
